# Supplementary material for: Strain-Specific Identification and In Vivo Immunomodulatory Activity of Heat-Killed Latilactobacillus sakei K040706
Source: Foods. 2021 Dec 7;10(12):3034. doi: 10.3390/foods10123034 (PMC8701173; doi:10.3390/foods10123034)
Supplement: Supplementary file 1 [file foods-10-03034-s001.zip]

Archive with 1 entries (1 files):
- foods-1480033-supplementary.pdf
